# Supplementary material for: Pharmaceutical Peptides: From Synthesis and Mechanistic Pharmacology to Future Biologic Therapeutics
Source: Pharmaceuticals (Basel). 2026 May 22;19(6):811. doi: 10.3390/ph19060811 (PMC13304512; doi:10.3390/ph19060811)
Supplement: Supplementary file 1 [file pharmaceuticals-19-00811-s001.zip]

Archive with 1 entries (1 files):
- pharmaceuticals-4312065-supplementary.pdf
